# Supplementary material for: Exploration of Polysaccharides from Phyllanthus emblica: Isolation, Identification, and Evaluation of Antioxidant and Anti-Glycolipid Metabolism Disorder Activities
Source: Molecules. 2024 Apr 12;29(8):1751. doi: 10.3390/molecules29081751 (PMC11052227; doi:10.3390/molecules29081751)
Supplement: Supplementary file 1 [file molecules-29-01751-s001.zip]

Archive with 1 entries (1 files):
- molecules-2949820-supplementary.pdf
